# Supplementary material for: Psychological Contract Breach and Outcomes: A Systematic Review of Reviews
Source: Int J Environ Res Public Health. 2022 Nov 23;19(23):15527. doi: 10.3390/ijerph192315527 (PMC9737235; doi:10.3390/ijerph192315527)
Supplement: Supplementary file 1 [file ijerph-19-15527-s001.zip]

Archive with 1 entries (1 files):
- ijerph-1982851-supplementary.pdf
